# Supplementary material for: Synthesis of Electrophiles Derived from Dimeric Aminoboranes and Assessing Their Utility in the Borylation of π Nucleophiles
Source: Organometallics. 2022 Sep 14;41(18):2638–47. doi: 10.1021/acs.organomet.2c00393 (PMC9516688; doi:10.1021/acs.organomet.2c00393)
Supplement: Supplementary file 2 — om2c00393_si_002.xyz [file om2c00393_si_002.xyz]

23
Compound D
 N                  2.84148700   -0.41875800    0.38221400
 N                  2.34398800    1.61666900   -0.64278000
 B                  1.80464400    0.25319200   -0.43536800
 B                  3.73351000    0.75078800   -0.38557800
 H                  4.14975100    0.33413100   -1.42083500
 H                  4.46611400    1.30727800    0.36686100
 C                  2.13230900    2.13036500   -2.02329600
 H                  1.12294200    2.53081900   -2.11145400
 H                  2.86352700    2.91631200   -2.21018200
 H                  2.28128300    1.32567600   -2.73984500
 C                  2.13425800    2.71909200    0.33971800
 H                  2.90700600    3.46702700    0.16884400
 H                  1.14800500    3.15214000    0.17752300
 H                  2.20589300    2.35719300    1.35880000
 C                  2.89206200   -0.31827000    1.86996200
 H                  2.13539900   -0.97488600    2.29699900
 H                  3.88539100   -0.63278900    2.18681800
 H                  2.72478500    0.69993600    2.20040500
 C                  3.08750700   -1.82717000   -0.03193600
 H                  4.08910200   -2.10910800    0.29165800
 H                  2.34822800   -2.47818200    0.43392000
 H                  3.02653300   -1.90708900   -1.11513400
 H                  1.01022100   -0.28471100   -1.11854800
24
Compound 1
 N                  2.86699400   -0.41439000    0.37549500
 N                  2.37448100    1.61959700   -0.64895000
 B                  1.56473300    0.30707700   -0.21602300
 B                  3.69503800    0.80190800   -0.25846000
 H                  4.28411100    0.44640200   -1.24546400
 H                  4.36708700    1.37716100    0.55991700
 C                  2.26153600    1.99603500   -2.06625300
 H                  1.25494000    2.36811200   -2.27493500
 H                  2.98846300    2.77772900   -2.30255500
 H                  2.45830800    1.12566500   -2.68833400
 C                  2.11707900    2.79786900    0.19607000
 H                  2.84986600    3.57925300   -0.02106700
 H                  1.11056400    3.17948700    0.00659500
 H                  2.19699200    2.52274500    1.24607200
 C                  2.91229600   -0.48036600    1.84583300
 H                  2.17109000   -1.19652500    2.20970600
 H                  3.90804700   -0.78953300    2.17355500
 H                  2.69189300    0.49887800    2.26688900
 C                  3.16415900   -1.74074100   -0.18599700
 H                  4.16087700   -2.06356000    0.12641500
 H                  2.42628500   -2.46749700    0.16422700
 H                  3.12892000   -1.68910900   -1.27188700
 H                  1.15353100   -0.27976300   -1.18267000
 H                  0.74036200    0.53513000    0.63296800
23
 HBEt3
 B                  0.53261300    0.92110300   -0.03794000
 H                  0.37038300    0.83139300    1.20319600
 C                 -0.16532300   -0.40142100   -0.73693000
 H                  0.37440600   -1.31115100   -0.43071400
 H                 -1.19245300   -0.54028500   -0.36832200
 C                 -0.21225600   -0.35944900   -2.27174100
 H                  0.79134300   -0.24111600   -2.69387700
 H                 -0.64949500   -1.25922200   -2.72147300
 H                 -0.80228800    0.49610800   -2.61854700
 C                 -0.18153500    2.31657200   -0.54338200
 H                  0.24292000    3.17727900   -0.00632800
 H                  0.05269600    2.49860900   -1.60592900
 C                 -1.70505200    2.34630900   -0.37104000
 H                 -2.16637800    3.29373900   -0.67598800
 H                 -2.18178200    1.55044500   -0.95330600
 H                 -1.97587200    2.17332800    0.67683600
 C                  2.15273100    0.94242000   -0.33337600
 H                  2.61129000    0.01594100    0.04658600
 H                  2.34287600    0.93538400   -1.41897700
 C                  2.90088700    2.13776400    0.27050100
 H                  3.98798300    2.09509900    0.13047900
 H                  2.55512400    3.07779500   -0.17078100
 H                  2.71111700    2.20786000    1.34779700
22
 BEt3
B                  0.56583500    0.93255200   -0.37784000
 C                 -0.15248800   -0.38234500   -0.86246700
 H                  0.38962800   -1.28313600   -0.55767100
 H                 -1.18031100   -0.46802900   -0.49801800
 C                 -0.17671300   -0.32081200   -2.40915100
 H                  0.83561200   -0.25862500   -2.81751000
 H                 -0.65019500   -1.20823800   -2.83348100
 H                 -0.72954800    0.55266000   -2.76558100
 C                 -0.22245800    2.28523400   -0.20098400
 H                  0.09472300    2.74533900    0.74488700
 H                  0.17682100    2.97341000   -0.96253900
 C                 -1.75036200    2.23720000   -0.27989600
 H                 -2.19529000    3.23058000   -0.18705000
 H                 -2.08744300    1.81172000   -1.22868200
 H                 -2.16444200    1.61479500    0.51727200
 C                  2.12482300    0.89112800   -0.15018500
 H                  2.23740000    0.39422400    0.82805700
 H                  2.58329700    0.18759000   -0.85673100
 C                  2.88584800    2.21995500   -0.14093500
 H                  3.94742700    2.08117600    0.07548800
 H                  2.80941700    2.72093400   -1.10963800
 H                  2.48246300    2.90418200    0.60939900

38
 Compound 4O
 N                  3.16964700   -0.33768400    0.24842000
 N                  2.21238100    1.63907600   -0.50222400
 B                  1.78261200    0.08257400   -0.46790400
 H                  1.73284300   -0.36341500   -1.57981500
 B                  3.63558000    1.10818000   -0.10082600
 H                  4.42692200    1.17036100   -0.99091400
 C                  2.15366400    2.30111800   -1.82002300
 H                  1.11110900    2.44047900   -2.11186000
 H                  2.65083800    3.27288800   -1.76502800
 H                  2.65356800    1.67947900   -2.55954200
 C                  1.52615600    2.47716500    0.50363600
 H                  1.99099700    3.46521200    0.54385800
 H                  0.47658500    2.57767400    0.22365900
 H                  1.58795400    2.01671400    1.48703100
 C                  3.03892800   -0.64309200    1.69056500
 H                  2.50279200   -1.58685000    1.80111200
 H                  4.03094500   -0.71521100    2.13711100
 H                  2.47636800    0.14128100    2.19266200
 C                  3.91979700   -1.42030800   -0.42177100
 H                  4.89290700   -1.54193300    0.05513100
 H                  3.35041800   -2.34886700   -0.34750900
 H                  4.05512800   -1.16750800   -1.47150100
 H                  0.82801600   -0.11516500    0.23139500
 O                  4.13511600    1.82366300    1.14604100
 S                  5.21246200    2.91004500    1.02923600
 N                  6.61681500    2.37997200    0.66085600
 O                  4.81526500    4.05898200    0.26113400
 C                  5.24280700    3.37634000    2.82807900
 S                  7.23557100    0.92291500    1.02912200
 F                  4.02135600    3.65446800    3.22935800
 F                  5.72853400    2.35567600    3.50989200
 F                  6.02073200    4.42677600    2.96950500
 O                  8.42593600    1.07561300    1.82719000
 O                  6.22970300   -0.05099500    1.40079100
 C                  7.81701200    0.44113900   -0.66321100
 F                  8.45157700   -0.71427200   -0.55996000
 F                  6.77962700    0.30189400   -1.47047200
 F                  8.63576200    1.35673000   -1.14112300
38
Compound 4N
 N                  2.77110200   -0.45085800    0.34695400
 N                  2.27041500    1.57675800   -0.66239200
 B                  1.55680500    0.18850700   -0.44874900
 H                  1.45231700   -0.37330000   -1.49547300
 B                  3.60212700    0.69337600   -0.42069600
 H                  4.01262800    0.27695200   -1.46634700
 H                  4.40732300    1.23417300    0.28410600
 N                  0.11141800    0.14184900    0.29367100
 C                  2.19816200    2.15008900   -2.02468300
 H                  1.23362200    2.63280500   -2.17311300
 H                  2.99880500    2.88434200   -2.13795200
 H                  2.33609200    1.35680200   -2.75527000
 C                  2.16290800    2.68083200    0.33323100
 H                  3.14606600    3.13148300    0.46474500
 H                  1.45897700    3.42851300   -0.02107700
 H                  1.81267500    2.31113300    1.29540900
 C                  2.87711000   -0.29598000    1.81934700
 H                  2.34889600   -1.10179000    2.32120500
 H                  3.93334100   -0.31841600    2.09186000
 H                  2.45779000    0.65399200    2.13944600
 C                  3.20443900   -1.81339700   -0.03227300
 H                  4.25884300   -1.92886200    0.22873400
 H                  2.61544500   -2.56165500    0.49597400
 H                  3.08804500   -1.93963900   -1.10674500
 S                 -0.91293900    1.47974100    0.41413400
 S                 -0.45239300   -1.33315800    0.78969300
 O                 -1.03057900    1.89054400    1.78920000
 O                 -0.48367400    2.39407500   -0.61487100
 O                  0.56109400   -2.07721300    1.48544500
 O                 -1.75783300   -1.13532200    1.36936800
 C                 -0.67007500   -2.27640900   -0.83722600
 C                 -2.67509100    0.99981400   -0.13598300
 F                 -2.68121500   -0.07185000   -0.90461100
 F                 -3.10003000    2.03314300   -0.83575000
 F                 -3.44701500    0.83501900    0.90771600
 F                 -0.77370400   -1.46420800   -1.86880000
 F                 -1.76371200   -3.00335500   -0.73001300
 F                  0.37928100   -3.05784800   -1.00129300
26
Compound 11O
 N                  3.88610700   -1.11328400   -0.31390700
 C                  4.67376200   -2.33925400   -0.25993200
 H                  4.86227700   -2.70677000   -1.27190900
 H                  4.13798400   -3.10224100    0.30120600
 H                  5.63453200   -2.14681900    0.22425200
 C                  4.52515900   -0.03221900   -1.05574100
 H                  5.48582400    0.21451100   -0.59670600
 H                  3.89324600    0.85303500   -1.05636200
 H                  4.70446500   -0.34569700   -2.08732900
 S                 -1.77333300   -1.14794100    0.56348100
 S                  0.54502000    0.47906700    0.73412000
 F                 -2.66333300    0.83736600   -0.87376400
 O                 -1.79510800   -2.58005100    0.42415500
 C                 -2.80526400   -0.47863200   -0.82289400
 F                 -2.42181200   -1.00949400   -1.96717400
 O                 -2.24465600   -0.50849100    1.76894000
 N                 -0.32261800   -0.59916500    0.05566900
 B                  2.65972700   -1.02496000    0.28846000
 F                 -4.06966300   -0.77956100   -0.59226800
 F                  1.28390400    2.91030000    0.13801600
 F                  0.17360600    1.90695500   -1.41995100
 C                  0.27226300    2.11352100   -0.12597100
 O                  0.49661000    0.70637600    2.15130900
 F                 -0.84623300    2.62538900    0.34266000
 H                  2.13150500   -1.89195000    0.89124000
 O                  1.97520000    0.24976100    0.17296100
26
Compound 11N
 B                 -0.79242200    1.62986800    0.87283600
 N                 -0.10694100    0.27785300    0.62139500
 N                 -0.61231400    2.65384900   -0.01753100
 H                 -1.49155300    1.70448700    1.82316000
 S                  1.56684400    0.14178400    0.82428300
 S                 -1.03162800   -1.11477600    0.76534500
 O                  2.07084500    1.48790400    0.79454900
 O                  1.86876000   -0.76265300    1.89805400
 O                 -1.86117100   -1.08386000    1.93679400
 O                 -0.18221600   -2.23052900    0.43642300
 C                  2.14885900   -0.69460800   -0.77097300
 C                 -2.17659300   -0.84765800   -0.68165000
 F                 -2.94210700   -1.91285000   -0.78799800
 F                 -2.91829800    0.22174300   -0.45342200
 F                 -1.47820500   -0.67880500   -1.78449700
 F                  2.55100200   -1.91121700   -0.49728700
 F                  3.15077600    0.02167600   -1.23713800
 F                  1.17613600   -0.72448700   -1.66150200
 C                 -1.16451800    3.98016100    0.24596300
 H                 -0.35571300    4.71044800    0.32729400
 H                 -1.82153500    4.27735900   -0.57467200
 H                 -1.72904700    3.96885600    1.17559800
 C                  0.15535200    2.58042600   -1.25548300
 H                  0.29071700    1.54338000   -1.55703000
 H                 -0.39334100    3.09701500   -2.04525600
 H                  1.13184300    3.05369500   -1.13147700
11
Pyrazole-BH2 
 N                 -0.71272500    0.00036300   -0.00017500
 C                  0.10443500    1.11360200   -0.00030300
 C                  1.39244700    0.68303400    0.00031100
 C                  1.28574700   -0.74285200    0.00013500
 H                 -0.32380000    2.10315300   -0.00082200
 H                  2.29007300    1.27828100    0.00061200
 H                  2.08824600   -1.46638700    0.00046900
 N                  0.04246600   -1.14562300   -0.00039600
 B                 -2.13705700   -0.03010400    0.00032500
 H                 -2.69913100    1.01283500    0.00058200
 H                 -2.67406400   -1.08324900    0.00067700

22
Pyrazzbole
 N                  1.23386600    0.67183500    0.22239100
 N                 -1.23386600   -0.67183300    0.22240900
 C                  2.38290700    1.10153200   -0.30571100
 C                  3.15958000   -0.00003100   -0.65096200
 C                  2.38300900   -1.10148600   -0.30530300
 C                 -2.38291700   -1.10153500   -0.30566700
 C                 -3.15954100    0.00002300   -0.65104300
 C                 -2.38304100    1.10148400   -0.30524000
 H                  2.57096700    2.15815100   -0.40745800
 H                  4.13683000    0.00001100   -1.10089700
 H                  2.57106700   -2.15815000   -0.40661200
 H                 -2.57097700   -2.15815600   -0.40739800
 H                 -4.13675400   -0.00002500   -1.10105700
 H                 -2.57111800    2.15814700   -0.40652200
 N                  1.23396700   -0.67169800    0.22272000
 N                 -1.23396800    0.67170000    0.22272000
 B                 -0.00002500   -1.44860000    0.79876700
 H                  0.00017000   -2.57026500    0.37746900
 B                  0.00002800    1.44860900    0.79874800
 H                 -0.00017800    2.57027000    0.37743900
 H                 -0.00021100   -1.35957400    1.99967700
 H                  0.00021700    1.35959200    1.99965800
12
NMe2-BH2
 N                  2.45078300   -0.68782100    0.48267300
 B                  1.60126300    0.18791300   -0.17108600
 C                  2.80056900   -0.56999900    1.89109300
 H                  2.50479800   -1.47235400    2.43568800
 H                  3.88207200   -0.44621000    2.00771200
 H                  2.29539200    0.28964600    2.32668200
 C                  3.08975500   -1.82538000   -0.16359500
 H                  4.17915900   -1.74016200   -0.09743900
 H                  2.79495800   -2.75896400    0.32635100
 H                  2.79880500   -1.86591700   -1.21133800
 H                  1.36977500    0.01545100   -1.32904700
 H                  1.12185800    1.09339700    0.44081800
